# Supplementary material for: Identification and Characterization of OXA-232-Producing Sequence Type 231 Multidrug Resistant Klebsiella pneumoniae Strains Causing Bloodstream Infections in China
Source: Microbiol Spectr. 2023 Mar 22;11(2):e02607-22. doi: 10.1128/spectrum.02607-22 (PMC10100818; doi:10.1128/spectrum.02607-22)
Supplement: Supplemental file 1 — Table S1. Download spectrum.02607-22-s0001.xlsx, XLSX file, 0.03 MB [file spectrum.02607-22-s0001.xlsx]

## Sheet: Sheet1
Table S1. Details of isolates used in the genomic analysis
Genome ID	Strain	Genome Status	BioProject Accession	BioSample Accession	GenBank Accessions/SRA Accession	ST	Isolation Country	Collection Date
KP88385	KP88385	Complete	PRJNA838446	SAMN28422837	JAMGFB000000000	ST231	China (this study)	2018-12-12
KP100073	KP100073	Complete	PRJNA838446	SAMN28422834	JAMGFE000000000	ST231	China (this study)	2019-06-26
KP108505	KP108505	Complete	PRJNA838446	SAMN28422835	JAMGFD000000000	ST231	China (this study)	2019-09-24
KP114692	KP114692	Complete	PRJNA838446	SAMN28422836	JAMGFC000000000	ST231	China (this study)	2019-11-23
KP106903	KP106903	WGS	PRJNA838446	SAMN28422838	JAMGFA000000000	ST15	China (this study)	2019-10-11
573.12754	BH2511	WGS	PRJNA351846	SAMN05960900	NFYG00000000	ST231	Nigeria	2014-10-21
573.15016	VBA2172	WGS	PRJNA400676	SAMN07572687	NTHQ00000000	ST231	India	2016
573.15027	VD412	WGS	PRJNA380748	SAMN06647478	NBIK00000000	ST231	Viet Nam	2011-08-22
573.15229	C1	WGS	PRJNA408064	SAMN07682413	NWUP01000000	ST231	India	2017
573.15238	C4	WGS	PRJNA408064	SAMN07688956	NXDQ01000000	ST231	India	2017
573.15240	C8	WGS	PRJNA408064	SAMN07689079	NXDU01000000	ST231	India	2017
573.15241	C6	WGS	PRJNA408064	SAMN07689048	NXDS01000000	ST231	India	2017
573.15244	C17	WGS	PRJNA408064	SAMN07690981	NXFM01000000	ST231	India	2017
573.15245	C18	WGS	PRJNA408064	SAMN07690982	NXFN01000000	ST231	India	2017
573.15246	C22	WGS	PRJNA408064	SAMN07690983	NXFO01000000	ST231	India	2017
573.15247	C15	WGS	PRJNA408064	SAMN07690979	NXFK01000000	ST231	India	2017
573.15322	VBA3720	WGS	PRJNA400267	SAMN07562412	NSCV01000000	ST231	India	2017
573.15530	INF305	WGS	PRJEB6891	SAMEA3357165	ERR1008760	ST231	Australia	2014-01-30
573.15592	MSB1_8A	WGS	PRJEB6891	SAMEA3357466	ERR1023711	ST231	Australia	2014-01-30
573.15609	KSB1_5H	WGS	PRJNA351909	SAMN06112208	SRR5082462	ST231	Australia	2014-01-14
573.15616	INF298	WGS	PRJNA351909	SAMN06112224	SRR5082469	ST231	Australia	2014-01-05
573.16478	C13	WGS	PRJNA408064	SAMN07713993	PJQK01000000	ST231	India	2017
573.17599	BA33560	WGS	PRJNA427765	SAMN08272141	PKOM01000000	ST231	India	2017
573.17601	BA20567	WGS	PRJNA427764	SAMN08272134	PKOL01000000	ST231	India	2017
573.17829	BA28434	WGS	PRJNA427764	SAMN08389138	PPXU01000000	ST231	India	2017
573.17924	PM7109	WGS	PRJNA436652	SAMN08630015	PWAG01000000	ST231	India	2017
72407.1695	WRC12_S471M	Complete	PRJNA744650	SAMN20114092	CP084044,CP084045,CP084054,CP084046,CP084047,CP084048,CP084049,CP084050,CP084051,CP084052,CP084053	ST231	unknown	2014
573.18006	RDK39_16	WGS	PRJEB26616	SAMEA4646299	OVDJ01000000	ST231	Tanzania	2013
573.18141	PM5070	WGS	PRJNA436652	SAMN08802958	PZPS01000000	ST231	India	2018
573.18241	PM9016	WGS	PRJNA436652	SAMN08798892	PYUM01000000	ST231	India	2018
573.18243	VBA2612	WGS	PRJNA400267	SAMN08793705	PYSL01000000	ST231	India	2018
573.18244	VBP1492	WGS	PRJNA400267	SAMN08793870	PYSM01000000	ST231	India	2018
573.19970	CRE26	WGS	PRJNA436373	SAMN08623801	PXKY01000000	ST231	USA	2015-01-01
573.20008	MSB1_8A-sc-2280397	Complete	PRJNA486877	SAMEA3357466	CP031800,CP031801,CP031802,CP031803,CP031804,CP031805,CP031806,CP031807	ST231	unknown	unknown
573.20280	4300STDY6542359	WGS	PRJEB19226	SAMEA4394729	UFDO01000000	ST231	Thailand	2016
573.20341	4300STDY6470477	WGS	PRJEB19226	SAMEA4364658	UIRG01000000	ST231	Thailand	2016
573.20367	4300STDY6470447	WGS	PRJEB19226	SAMEA4364628	UFHJ01000000	ST231	Thailand	2016
573.20541	EuSCAPE_GR160	WGS	PRJEB10018	SAMEA3649779	UIUZ01000000	ST231	Greece	2014
573.20548	EuSCAPE_PT038	WGS	PRJEB10018	SAMEA3649853	UIVK01000000	ST231	Portugal	2013
573.20552	EuSCAPE_PT037	WGS	PRJEB10018	SAMEA3649852	UIVI01000000	ST231	Portugal	2013
573.20573	EuSCAPE_PT063	WGS	PRJEB10018	SAMEA3649877	UIWH01000000	ST231	Portugal	2014
573.20648	EuSCAPE_PT008	WGS	PRJEB10018	SAMEA3649827	UIZE01000000	ST231	Portugal	2013
573.23149	KLPN_154	WGS	PRJNA496461	SAMN10241287	RDAS01000000	ST231	USA	2017
573.23154	KLPN_42	WGS	PRJNA496461	SAMN10241270	RDAB01000000	ST231	USA	2017
573.15048	VD412	WGS	PRJNA380748	SAMN06647478	NBIK01000000	ST231	Viet Nam	2011-08-22
573.23200	KP_116	WGS	PRJNA497126	SAMN10249225	RHUA01000000	ST231	Pakistan	2016-03
573.23201	KP_109	WGS	PRJNA497126	SAMN10248951	RHUB01000000	ST231	Pakistan	2016-02
573.23206	KP_241	WGS	PRJNA497126	SAMN10249030	RHTO01000000	ST231	Pakistan	2016-02
573.23207	KP_215	WGS	PRJNA497126	SAMN10249172	RHTP01000000	ST231	Pakistan	2016-01
573.23214	KP_093	WGS	PRJNA497126	SAMN10249081	RHUC01000000	ST231	Pakistan	2016-02
573.23221	KP_044	WGS	PRJNA497126	SAMN10249025	RHUH01000000	ST231	Pakistan	2016-02
573.23222	KP_040	WGS	PRJNA497126	SAMN10249092	RHUI01000000	ST231	Pakistan	2016-02
573.23281	kpneu005	WGS	PRJEB28660	SAMEA4916033	UWVF01000000	ST231	Switzerland	2016-12-15
573.23309	kpneu034	WGS	PRJEB28660	SAMEA4916099	UWXN01000000	ST231	Switzerland	2016
573.23310	kpneu035	WGS	PRJEB28660	SAMEA4916100	UWXO01000000	ST231	Switzerland	2016-11-30
573.24043	MRSN14170	WGS	PRJNA312972	SAMN04514120	SRR3185094	ST231	Afghanistan	2012-12-20
573.25578	B1647	WGS	PRJNA335526	SAMN05447356	MCFO01000000	ST231	India	2015
573.25584	CMC_VB4175	WGS	PRJNA340354	SAMN05712736	MDZG01000000	ST231	India	2014
573.25585	CMC_VB35168	WGS	PRJNA342013	SAMN05732389	MOXL01000000	ST231	India	2013
573.25587	CMC_VB5505	WGS	PRJNA342019	SAMN05732395	MOXN01000000	ST231	India	2014
573.25633	27CAM	WGS	PRJNA517998	SAMN10849754	SEHN01000000	ST231	India	2017
573.25634	231CHI	WGS	PRJNA518002	SAMN10849896	SEHR01000000	ST231	India	2017
573.25637	86AS	WGS	PRJNA518007	SAMN10849998	SEHU01000000	ST231	India	2017
573.25639	55DN	WGS	PRJNA518001	SAMN10849882	SEHQ01000000	ST231	India	2017
573.25640	8AS	WGS	PRJNA518007	SAMN10849984	SEHT01000000	ST231	India	2017
573.25641	76CHI	WGS	PRJNA518002	SAMN10849983	SEHS01000000	ST231	India	2017
573.25644	61CAM	WGS	PRJNA517998	SAMN10849755	SEHO01000000	ST231	India	2017
573.25647	4DN	WGS	PRJNA518001	SAMN10849880	SEHP01000000	ST231	India	2017
573.25666	35DN	WGS	PRJNA518001	SAMN10907940	SGIY01000000	ST231	India	2017
573.25667	242CHI	WGS	PRJNA518002	SAMN10908492	SGIZ01000000	ST231	India	2017
573.25900	SIKP190	WGS	PRJNA532291	SAMN11399725	STDU01000000	ST231	Thailand	2018-05-23
573.25911	SIKP180	WGS	PRJNA532291	SAMN11399737	STEZ01000000	ST231	Thailand	2017-12-12
573.27427	198J5	WGS	PRJNA563544	SAMN12676102	VUBD01000000	ST231	France	2018
573.27446	186F2	WGS	PRJNA563544	SAMN12676079	VUCA01000000	ST231	France	2018
573.27450	185I1	WGS	PRJNA563544	SAMN12676077	VUCC01000000	ST231	France	2018
573.27451	184J8	WGS	PRJNA563544	SAMN12676074	VUCE01000000	ST231	France	2018
573.27568	Not applicable	Complete	PRJNA231221	SAMN11056344	CP044047,CP044043,CP044044,CP044045,CP044046,CP044048	ST231	USA	unknown
573.30884	80CAM	WGS	PRJNA517998	SAMN10866824	JAAEYE010000126,JAAEYE010000053,JAAEYE010000039,JAAEYE010000103,JAAEYE010000072,JAAEYE010000100,JAAEYE010000101	ST231	India	2017
573.30886	162CAM	WGS	PRJNA517998	SAMN10866817	JAAEYD010000076,JAAEYD010000079,JAAEYD010000054,JAAEYD010000037,JAAEYD010000085,JAAEYD010000066,JAAEYD010000100	ST231	India	2017
573.311	A45755	WGS	PRJNA514245	SAMEA3281565	ERR972003	ST231	Malawi	unknown
573.31215	CR12	WGS	PRJNA494514	SAMN10170795	RBWG01000000	ST231	Portugal	2018
573.31243	BA39824	WGS	PRJNA613369	SAMN14402359	JAAQTI010000001,JAAQTI010000010,JAAQTI010000011,JAAQTI010000012,JAAQTI010000013,JAAQTI010000014,JAAQTI010000015	ST231	India	2019
573.24321	MRSN14170	WGS	PRJNA312972	SAMN04514120	SRR3185094	ST231	Afghanistan	2012-12-20
573.31257	BA17989	WGS	PRJNA613369	SAMN14402347	JAAQSX010000001,JAAQSX010000010,JAAQSX010000011,JAAQSX010000012,JAAQSX010000013,JAAQSX010000014,JAAQSX010000015	ST231	India	2019
573.31258	BA6008	WGS	PRJNA613369	SAMN14402340	JAAQSQ010000001,JAAQSQ010000010,JAAQSQ010000011,JAAQSQ010000012,JAAQSQ010000013,JAAQSQ010000014,JAAQSQ010000015	ST231	India	2019
573.31260	BA9344	WGS	PRJNA613369	SAMN14402334	JAAQSM010000001,JAAQSM010000010,JAAQSM010000011,JAAQSM010000012,JAAQSM010000013,JAAQSM010000014,JAAQSM010000015	ST231	India	2019
573.31267	BA3635	WGS	PRJNA613369	SAMN14402354	JAAQTE010000001,JAAQTE010000010,JAAQTE010000100,JAAQTE010000101,JAAQTE010000011,JAAQTE010000012,JAAQTE010000013	ST231	India	2019
573.31269	BA6378	WGS	PRJNA613369	SAMN14402355	JAAQTF010000001,JAAQTF010000010,JAAQTF010000100,JAAQTF010000101,JAAQTF010000011,JAAQTF010000012,JAAQTF010000013	ST231	India	2019
573.31272	BA18029	WGS	PRJNA613369	SAMN14402331	JAAQSJ010000001,JAAQSJ010000010,JAAQSJ010000100,JAAQSJ010000101,JAAQSJ010000102,JAAQSJ010000103,JAAQSJ010000104	ST231	India	2019
573.31273	BA17341	WGS	PRJNA613369	SAMN14402332	JAAQSK010000001,JAAQSK010000010,JAAQSK010000011,JAAQSK010000012,JAAQSK010000013,JAAQSK010000014,JAAQSK010000015	ST231	India	2019
573.31276	BA11905	WGS	PRJNA613369	SAMN14402344	JAAQSU010000001,JAAQSU010000010,JAAQSU010000011,JAAQSU010000012,JAAQSU010000013,JAAQSU010000014,JAAQSU010000015	ST231	India	2019
573.31279	BA36749	WGS	PRJNA613369	SAMN14402357	JAAQTH010000001,JAAQTH010000010,JAAQTH010000011,JAAQTH010000012,JAAQTH010000013,JAAQTH010000014,JAAQTH010000015	ST231	India	2019
573.31281	BA4393	WGS	PRJNA613369	SAMN14402339	JAARMI010000001,JAARMI010000010,JAARMI010000100,JAARMI010000101,JAARMI010000102,JAARMI010000103,JAARMI010000104	ST231	India	2019
573.31581	KLP00187	WGS	PRJNA609916	SAMN14265990	JAATHQ010000001,JAATHQ010000002,JAATHQ010000003,JAATHQ010000004,JAATHQ010000005	ST231	USA	2017
573.33875	BA23183	WGS	PRJNA663236	SAMN16124512	JACWMR010000047,JACWMR010000044,JACWMR010000039,JACWMR010000022,JACWMR010000052,JACWMR010000036,JACWMR010000001	ST231	India	2019
573.33944	CFSAN059622	WGS	PRJNA308116	SAMN10086703	JACYPR010000001,JACYPR010000002,JACYPR010000003,JACYPR010000004,JACYPR010000005,JACYPR010000006,JACYPR010000007	ST231	Pakistan	2015
573.34154	COL9	WGS	PRJNA662907	SAMN16125006	JACYGH010000001,JACYGH010000003,JACYGH010000004,JACYGH010000005,JACYGH010000007,JACYGH010000006,JACYGH010000002	ST231	unknown	2018
573.34235	INF310-sc-2280104	Complete	PRJNA646837	SAMEA3357175	LR890254,LR890255,LR890256,LR890257,LR890258,LR890259,LR890260,LR890261	ST231	unknown	unknown
573.34272	KSB1_5H-sc-2280283	Complete	PRJNA646837	SAMEA3357352	LR890500,LR890501,LR890502,LR890503,LR890504,LR890505,LR890506,LR890507	ST231	unknown	unknown
573.34280	INF281-sc-2280206	Complete	PRJNA646837	SAMEA3357277	LR890515,LR890516,LR890517,LR890518,LR890519,LR890520,LR890521,LR890522	ST231	unknown	unknown
573.34291	INF299-sc-2280084	Complete	PRJNA646837	SAMEA3357155	LR890632,LR890633,LR890634,LR890635,LR890636,LR890637,LR890638,LR890639	ST231	unknown	unknown
573.35047	NKP25	WGS	PRJNA680903	SAMN16966883	JADWZR010000100,JADWZR010000101,JADWZR010000102,JADWZR010000103,JADWZR010000104,JADWZR010000105,JADWZR010000106	ST231	United Kingdom	2012
573.35478	9-4	WGS	PRJNA602991	SAMN13915729	JAAFCN010000100,JAAFCN010000101,JAAFCN010000102,JAAFCN010000103,JAAFCN010000104,JAAFCN010000105,JAAFCN010000106	ST231	Portugal	unknown
573.35607	3-34	WGS	PRJNA602991	SAMN13915678	JAAFEM010000100,JAAFEM010000101,JAAFEM010000102,JAAFEM010000103,JAAFEM010000104,JAAFEM010000105,JAAFEM010000106	ST231	Portugal	unknown
573.35628	k54	WGS	PRJNA689413	SAMN17207965	JAEPVN010000087,JAEPVN010000088,JAEPVN010000010,JAEPVN010000089,JAEPVN010000090,JAEPVN010000091,JAEPVN010000011	ST231	Egypt	unknown
573.36073	GCKp9	WGS	PRJNA659108	SAMN15898401	JACSGG010000010,JACSGG010000011,JACSGG010000012,JACSGG010000013,JACSGG010000014,JACSGG010000015,JACSGG010000016	ST231	Bangladesh	2019-08-25
573.36147	MH14-110M	WGS	PRJDB6655	SAMD00118722	BGPI01000000	ST231	Viet Nam	2014
573.36566	Not applicable	WGS	PRJNA548120	SAMN13440776	JAAGUA010000001,JAAGUA010000002,JAAGUA010000003,JAAGUA010000004,JAAGUA010000005,JAAGUA010000006,JAAGUA010000007	ST231	India	2016-09
573.36581	SBS3	WGS	PRJNA694019	SAMN17492640	JAFFRI010000100,JAFFRI010000101,JAFFRI010000102,JAFFRI010000103,JAFFRI010000104,JAFFRI010000105,JAFFRI010000106	ST231	India	2016-12
573.36582	SBS1	WGS	PRJNA694019	SAMN17492638	JAFFRJ010000100,JAFFRJ010000101,JAFFRJ010000102,JAFFRJ010000103,JAFFRJ010000104,JAFFRJ010000105,JAFFRJ010000106	ST231	India	2016-12
573.36591	B960	Complete	PRJNA701798	SAMN17911762	CP070410,CP070411,CP070412,CP070413,CP070414	ST231	India	2021
573.36592	B1347	Complete	PRJNA701804	SAMN17911845	CP070415,CP070416,CP070417,CP070418,CP070419	ST231	India	2021
573.36593	B3824	Complete	PRJNA701806	SAMN17911903	CP070425,CP070426,CP070427,CP070428,CP070429	ST231	India	2015
573.36594	B3923	Complete	PRJNA701810	SAMN17912169	CP070430,CP070431,CP070432,CP070433,CP070434	ST231	India	2015
573.36596	B12097	Complete	PRJNA701847	SAMN17915080	CP070445,CP070446,CP070447,CP070448	ST231	India	2015
573.36597	B18064	Complete	PRJNA701849	SAMN17915099	CP070449,CP070450,CP070451,CP070452,CP070453	ST231	India	2015
573.36598	B28484	Complete	PRJNA701851	SAMN17915109	CP070459,CP070460,CP070461,CP070462,CP070463	ST231	India	2014
72407.1707	WRC12_S471M	Complete	PRJNA744650	SAMN20114092	CP084044,CP084045,CP084054,CP084046,CP084047,CP084048,CP084049,CP084050,CP084051,CP084052,CP084053	ST231	unknown	2014
573.36650	1477e	WGS	PRJNA698801	SAMN17763072	JAFCMW010000066,JAFCMW010000067,JAFCMW010000068,JAFCMW010000069,JAFCMW010000070,JAFCMW010000071,JAFCMW010000072	ST231	Paraguay	2012-09
573.36700	KP-4113	WGS	PRJNA644257	SAMN18311230	JAGFZQ010000001,JAGFZQ010000010,JAGFZQ010000011,JAGFZQ010000012,JAGFZQ010000013,JAGFZQ010000014,JAGFZQ010000015	ST231	Germany	2017
573.37168	SP 2925	WGS	PRJNA714510	SAMN18355233	JAGFKZ010000001,JAGFKZ010000010,JAGFKZ010000011,JAGFKZ010000012,JAGFKZ010000013,JAGFKZ010000014,JAGFKZ010000015	ST231	India	2020
573.37169	SP 2650	WGS	PRJNA714510	SAMN18355229	JAGFLD010000001,JAGFLD010000010,JAGFLD010000011,JAGFLD010000012,JAGFLD010000013,JAGFLD010000014,JAGFLD010000015	ST231	India	2020
573.37177	SP 2878	WGS	PRJNA714510	SAMN18355237	JAGFKV010000001,JAGFKV010000010,JAGFKV010000011,JAGFKV010000012,JAGFKV010000013,JAGFKV010000014,JAGFKV010000015	ST231	India	2020
573.37180	SP 2578	WGS	PRJNA714510	SAMN18355221	JAGFLL010000001,JAGFLL010000010,JAGFLL010000100,JAGFLL010000101,JAGFLL010000102,JAGFLL010000103,JAGFLL010000104	ST231	India	2020
573.37181	SP 2350	WGS	PRJNA714510	SAMN18355217	JAGFLP010000001,JAGFLP010000010,JAGFLP010000100,JAGFLP010000101,JAGFLP010000102,JAGFLP010000103,JAGFLP010000104	ST231	India	2020
573.37183	SP 2571	WGS	PRJNA714510	SAMN18355228	JAGFLE010000001,JAGFLE010000010,JAGFLE010000100,JAGFLE010000101,JAGFLE010000102,JAGFLE010000103,JAGFLE010000104	ST231	India	2020
573.37184	SP 2563	WGS	PRJNA714510	SAMN18355227	JAGFLF010000001,JAGFLF010000010,JAGFLF010000100,JAGFLF010000101,JAGFLF010000102,JAGFLF010000103,JAGFLF010000104	ST231	India	2020
573.37185	SP 2508	WGS	PRJNA714510	SAMN18355223	JAGFLJ010000001,JAGFLJ010000010,JAGFLJ010000100,JAGFLJ010000101,JAGFLJ010000102,JAGFLJ010000103,JAGFLJ010000104	ST231	India	2020
573.37199	B4650	Complete	PRJNA717121	SAMN18478563	CP072408,CP072409,CP072410,CP072411,CP072412	ST231	India	2015
573.37200	B32278	Complete	PRJNA717116	SAMN18478623	CP072413,CP072414,CP072415,CP072416,CP072417,CP072418,CP072419,CP072420,CP072421	ST231	India	2014
573.37201	B13243	Complete	PRJNA717133	SAMN18478480	CP072403,CP072404,CP072405,CP072406,CP072407	ST231	India	2015
573.37290	CRE724	WGS	PRJNA541194	SAMN11579519	VAAP01000000	ST231	Malaysia	2013
573.37291	CRE698	WGS	PRJNA541194	SAMN11579520	VAAQ01000000	ST231	Malaysia	2013
573.37292	CRE676	WGS	PRJNA541194	SAMN11579521	VAAR01000000	ST231	Malaysia	2013-06
573.37763	MH15-169M	WGS	PRJDB6655	SAMD00213799	BLSK01000000	ST231	Viet Nam	2015
573.37764	KP59J	WGS	PRJNA634103	SAMN16131630	JACXSQ010000100,JACXSQ010000101,JACXSQ010000102,JACXSQ010000103,JACXSQ010000104,JACXSQ010000105,JACXSQ010000106	ST231	Pakistan	2017/2018
573.38767	WRC01_S465P	WGS	PRJNA744633	SAMN20113758	JAHUXR010000001,JAHUXR010000010,JAHUXR010000011,JAHUXR010000012,JAHUXR010000013,JAHUXR010000014,JAHUXR010000015	ST231	India	2014
573.39755	BM1218	WGS	PRJNA613369	SAMN14419358	JAARNR010000001,JAARNR010000002,JAARNR010000003,JAARNR010000004,JAARNR010000005	ST231	India	2019
573.39756	BA32175	WGS	PRJNA613369	SAMN14419360	JAARNP010000001,JAARNP010000010,JAARNP010000011,JAARNP010000012,JAARNP010000013,JAARNP010000014,JAARNP010000015	ST231	India	2019
573.39757	BA32275	WGS	PRJNA613369	SAMN14419359	JAARNQ010000001,JAARNQ010000002,JAARNQ010000003,JAARNQ010000004	ST231	India	2019
573.40313	BK25434	WGS	PRJNA546126	SAMN12349701	VNLJ01000000	ST231	Germany	unknown
573.40339	P30-70	WGS	PRJNA746135	SAMN20185468	JAHVFY010000100,JAHVFY010000101,JAHVFY010000102,JAHVFY010000103,JAHVFY010000104,JAHVFY010000105,JAHVFY010000106	ST231	Malawi	2016-12-14
573.40377	MRSN607210	WGS	PRJNA717739	SAMN18874759	JAGYCE010000001,JAGYCE010000002,JAGYCE010000003,JAGYCE010000004,JAGYCE010000005,JAGYCE010000006,JAGYCE010000007	ST231	USA	2018-09-26
573.40454	NIHE12-0848	WGS	PRJDB6655	SAMD00399218	BPUG01000000	ST231	Viet Nam	2012
573.41031	BK25434	WGS	PRJNA546126	SAMN12349701	VNLJ01000000	ST231	unknown	unknown
573.41059	P30-70	WGS	PRJNA746135	SAMN20185468	JAHVFY010000100,JAHVFY010000101,JAHVFY010000102,JAHVFY010000103,JAHVFY010000104,JAHVFY010000105,JAHVFY010000106	ST231	Malawi	2016-12-14
573.41097	MRSN607210	WGS	PRJNA717739	SAMN18874759	JAGYCE010000001,JAGYCE010000002,JAGYCE010000003,JAGYCE010000004,JAGYCE010000005,JAGYCE010000006,JAGYCE010000007	ST231	USA	2018-09-26
573.41177	NIHE12-0848	WGS	PRJDB6655	SAMD00399218	BPUG01000000	ST231	unknown	2012
573.4133	k2330	WGS	PRJEB5065	SAMEA2273813	FLGF00000000	ST231	United Kingdom	2010
573.41890	BK25434	WGS	PRJNA546126	SAMN12349701	VNLJ01000000	ST231	unknown	unknown
573.41916	P30-70	WGS	PRJNA746135	SAMN20185468	JAHVFY010000100,JAHVFY010000101,JAHVFY010000102,JAHVFY010000103,JAHVFY010000104,JAHVFY010000105,JAHVFY010000106	ST231	Malawi	2016-12-14
573.41955	MRSN607210	WGS	PRJNA717739	SAMN18874759	JAGYCE010000001,JAGYCE010000002,JAGYCE010000003,JAGYCE010000004,JAGYCE010000005,JAGYCE010000006,JAGYCE010000007	ST231	USA	2018-09-26
573.42033	NIHE12-0848	WGS	PRJDB6655	SAMD00399218	BPUG01000000	ST231	unknown	2012
573.42828	BK25434	WGS	PRJNA546126	SAMN12349701	VNLJ01000000	ST231	unknown	unknown
573.42855	P30-70	WGS	PRJNA746135	SAMN20185468	JAHVFY010000100,JAHVFY010000101,JAHVFY010000102,JAHVFY010000103,JAHVFY010000104,JAHVFY010000105,JAHVFY010000106	ST231	Malawi	2016-12-14
573.42894	MRSN607210	WGS	PRJNA717739	SAMN18874759	JAGYCE010000001,JAGYCE010000002,JAGYCE010000003,JAGYCE010000004,JAGYCE010000005,JAGYCE010000006,JAGYCE010000007	ST231	USA	2018-09-26
573.42972	NIHE12-0848	WGS	PRJDB6655	SAMD00399218	BPUG01000000	ST231	unknown	2012
573.43415	1613258639	WGS	PRJNA758223	SAMN21016543	JAIUCA010000001,JAIUCA010000010,JAIUCA010000011,JAIUCA010000012,JAIUCA010000013,JAIUCA010000014,JAIUCA010000015	ST231	unknown	2020
573.43474	MMGN70	WGS	PRJNA783334	SAMN23789032	JAJQIV010000100,JAJQIV010000101,JAJQIV010000102,JAJQIV010000103,JAJQIV010000104,JAJQIV010000105,JAJQIV010000106	ST231	Pakistan	2020-04-28
573.43863	CK8	WGS	PRJNA791951	SAMN24370162	JAJTWC010000170,JAJTWC010000169,JAJTWC010000168,JAJTWC010000167,JAJTWC010000166,JAJTWC010000165,JAJTWC010000164	ST231	Kenya	2016-04-01
573.43999	BK25434	WGS	PRJNA546126	SAMN12349701	VNLJ01000000	ST231	Germany	unknown
573.44030	P30-70	WGS	PRJNA746135	SAMN20185468	JAHVFY010000100,JAHVFY010000101,JAHVFY010000102,JAHVFY010000103,JAHVFY010000104,JAHVFY010000105,JAHVFY010000106	ST231	Malawi	2016-12-14
573.44070	MRSN607210	WGS	PRJNA717739	SAMN18874759	JAGYCE010000001,JAGYCE010000002,JAGYCE010000003,JAGYCE010000004,JAGYCE010000005,JAGYCE010000006,JAGYCE010000007	ST231	USA	2018-09-26
72407.1702	WRC12_S471M	Complete	PRJNA744650	SAMN20114092	CP084044,CP084045,CP084054,CP084046,CP084047,CP084048,CP084049,CP084050,CP084051,CP084052,CP084053	ST231	unknown	2014
573.44148	NIHE12-0848	WGS	PRJDB6655	SAMD00399218	BPUG01000000	ST231	Viet Nam	2012
573.44517	1613258639	WGS	PRJNA758223	SAMN21016543	JAIUCA010000001,JAIUCA010000010,JAIUCA010000011,JAIUCA010000012,JAIUCA010000013,JAIUCA010000014,JAIUCA010000015	ST231	Switzerland	2020
573.44599	MMGN70	WGS	PRJNA783334	SAMN23789032	JAJQIV010000100,JAJQIV010000101,JAJQIV010000102,JAJQIV010000103,JAJQIV010000104,JAJQIV010000105,JAJQIV010000106	ST231	Pakistan	2020-04-28
573.5677	PB395	WGS	PRJEB11403	SAMEA3531840	FLWO00000000	ST231	Thailand	2015-03-16
573.7208	PM1168	WGS	PRJNA343693	SAMN05792399	MNPA00000000	ST231	India	2016
573.7210	PM5186	WGS	PRJNA343699	SAMN05792415	MNPE00000000	ST231	India	2014
573.9641	KP41-2015	WGS	PRJNA335581	SAMN05449123	MCNI00000000	ST231	Brunei	2015
573.9780	Kp76	WGS	PRJNA380921	SAMN06651639	NBMT00000000	ST231	Brazil	2015-05
72407.1036	1903/2919	WGS	PRJNA433394	SAMN08579612	PVBC01000000	ST231	USA	2015-09
72407.1037	1986/2993	WGS	PRJNA433394	SAMN08579611	PVBD01000000	ST231	USA	2015-12
72407.1149	ARLG-3135	Complete	PRJNA433394	SAMN10432823	CP033946,CP033947,CP033948,CP033949,CP033950,CP033951,CP033952	ST231	unknown	unknown
72407.1283	SIKP102	WGS	PRJNA532291	SAMN11399455	SSZV01000000	ST231	Thailand	2016-08-16
72407.1304	SIKP099	WGS	PRJNA532291	SAMN11419416	SSZS01000000	ST231	Thailand	2016-05-11
72407.1305	SIKP101	WGS	PRJNA532291	SAMN11399402	SSZU01000000	ST231	Thailand	2016-06-21
72407.1307	SIKP002	WGS	PRJNA532291	SAMN11399331	SSZM01000000	ST231	Thailand	2016-06-30
72407.1309	SIKP001	WGS	PRJNA532291	SAMN11399332	SSZL01000000	ST231	Thailand	2016-05-30
72407.1310	SIKP100	WGS	PRJNA532291	SAMN11399403	SSZT01000000	ST231	Thailand	2016-05-30
72407.1364	SIKP182	WGS	PRJNA532291	SAMN11399734	STFB01000000	ST231	Thailand	2017-12-22
72407.1369	SIKP181	WGS	PRJNA532291	SAMN11399736	STFA01000000	ST231	Thailand	2017-12-19
573.43435	1613258639	Complete	PRJNA759850	SAMN21016543	CP083055,CP083056,CP083057,CP083058,CP083059,CP083060,CP083061,CP083062	ST231	unknown	2020
72407.1475	ENT448	WGS	PRJNA668885	SAMN16427043	JADPQD010000002,JADPQD010000004,JADPQD010000005,JADPQD010000010,JADPQD010000011,JADPQD010000012,JADPQD010000013	ST231	Singapore	2013
72407.1714	MMGN122	WGS	PRJNA783334	SAMN23428198	JAJNQG010000100,JAJNQG010000101,JAJNQG010000102,JAJNQG010000103,JAJNQG010000104,JAJNQG010000105,JAJNQG010000106	ST231	Pakistan	2019-07-19
72407.1592	EC0934-F-N721-1-636	WGS	PRJNA715288	SAMN18344212	JAGTIW010000010,JAGTIW010000011,JAGTIW010000012,JAGTIW010000013,JAGTIW010000014,JAGTIW010000015,JAGTIW010000016	ST231	unknown	unknown
72407.1613	WRC02_S465M	WGS	PRJNA744635	SAMN20113807	JAHUXS010000001,JAHUXS010000010,JAHUXS010000011,JAHUXS010000012,JAHUXS010000013,JAHUXS010000014,JAHUXS010000015	ST231	India	2014
72407.1618	WRC11_S471P	WGS	PRJNA744648	SAMN20114091	JAHUYB010000001,JAHUYB010000010,JAHUYB010000011,JAHUYB010000012,JAHUYB010000013,JAHUYB010000014,JAHUYB010000015	ST231	India	2014
72407.1620	WRC15_AI1547P	WGS	PRJNA744655	SAMN20114182	JAHUYE010000001,JAHUYE010000010,JAHUYE010000011,JAHUYE010000012,JAHUYE010000013,JAHUYE010000014,JAHUYE010000015	ST231	India	2016
72407.1623	WRC14_AI2040M	WGS	PRJNA744654	SAMN20114181	JAHUYD010000001,JAHUYD010000010,JAHUYD010000011,JAHUYD010000012,JAHUYD010000013,JAHUYD010000014,JAHUYD010000015	ST231	India	2016
72407.1625	WRC24_S468M	WGS	PRJNA744679	SAMN20114526	JAHUYL010000001,JAHUYL010000010,JAHUYL010000011,JAHUYL010000012,JAHUYL010000013,JAHUYL010000014,JAHUYL010000015	ST231	India	2014
72407.1627	WRC22_AI1646M	WGS	PRJNA744673	SAMN20114516	JAHUYJ010000001,JAHUYJ010000010,JAHUYJ010000011,JAHUYJ010000012,JAHUYJ010000013,JAHUYJ010000014,JAHUYJ010000015	ST231	India	2016
72407.1628	WRC16_AI1547M	WGS	PRJNA744656	SAMN20114183	JAHUYF010000001,JAHUYF010000010,JAHUYF010000011,JAHUYF010000012,JAHUYF010000013,JAHUYF010000014,JAHUYF010000015	ST231	India	2016
72407.1629	WRC25_S465MPC	WGS	PRJNA744681	SAMN20114528	JAHUYM010000001,JAHUYM010000010,JAHUYM010000011,JAHUYM010000012,JAHUYM010000013,JAHUYM010000014,JAHUYM010000015	ST231	India	2014
72407.1630	WRC21_AI1646P	WGS	PRJNA744670	SAMN20114198	JAHUYI010000001,JAHUYI010000010,JAHUYI010000011,JAHUYI010000012,JAHUYI010000013,JAHUYI010000014,JAHUYI010000015	ST231	India	2016
72407.1631	WRC13_AI2040P	WGS	PRJNA744653	SAMN20114160	JAHUYC010000001,JAHUYC010000010,JAHUYC010000011,JAHUYC010000012,JAHUYC010000013,JAHUYC010000014,JAHUYC010000015	ST231	India	2016
72407.1632	WRC23_S468P	WGS	PRJNA744678	SAMN20114525	JAHUYK010000001,JAHUYK010000010,JAHUYK010000011,JAHUYK010000012,JAHUYK010000013,JAHUYK010000014,JAHUYK010000015	ST231	India	2014
72407.1634	WRC30_AI 1547MPC	WGS	PRJNA744688	SAMN20114565	JAHUYR010000001,JAHUYR010000010,JAHUYR010000011,JAHUYR010000012,JAHUYR010000013,JAHUYR010000014,JAHUYR010000015	ST231	India	2016
72407.1635	WRC27_S 471MPC	WGS	PRJNA744685	SAMN20114560	JAHUYO010000001,JAHUYO010000010,JAHUYO010000011,JAHUYO010000012,JAHUYO010000013,JAHUYO010000014,JAHUYO010000015	ST231	India	2014
72407.1636	WRC31_S468MPC	WGS	PRJNA744690	SAMN20114569	JAHUYS010000001,JAHUYS010000010,JAHUYS010000011,JAHUYS010000012,JAHUYS010000013,JAHUYS010000014,JAHUYS010000015	ST231	India	2014
72407.1637	WRC01_S465PC	Complete	PRJNA744713	SAMN20115014	CP079115,CP079116,CP079117,CP079118,CP079119	ST231	India	2014
72407.1642	WRC11_S471PC	Complete	PRJNA744734	SAMN20115539	CP079172,CP079173,CP079174,CP079175,CP079176,CP079177,CP079178	ST231	India	2014
72407.1646	WRC14_AI2040MC	Complete	PRJNA744740	SAMN20115570	CP079186,CP079187,CP079188,CP079189,CP079190,CP079191,CP079192	ST231	India	2016
72407.1647	WRC13_AI2040PC	Complete	PRJNA744738	SAMN20115569	CP079179,CP079180,CP079181,CP079182,CP079183,CP079184,CP079185	ST231	India	2016
72407.1649	WRC16_AI1547MC	Complete	PRJNA745013	SAMN20130505	CP079617,CP079618,CP079619,CP079620,CP079621,CP079622,CP079623	ST231	India	2016
72407.1651	WRC19_AI1572C	Complete	PRJNA745018	SAMN20130519	CP079634,CP079635	ST231	India	2016
72407.1652	WRC15_AI1547PC	Complete	PRJNA745012	SAMN20130504	CP079606,CP079607,CP079616,CP079608,CP079609,CP079610,CP079611,CP079612,CP079613,CP079614,CP079615	ST231	India	2016
72407.1653	WRC21_AI1646PC	Complete	PRJNA745020	SAMN20130521	CP079636,CP079637,CP079638,CP079639,CP079640,CP079641	ST231	India	2016
72407.1654	WRC27_S471MPC	Complete	PRJNA745023	SAMN20130620	CP079655,CP079656,CP079665,CP079666,CP079667,CP079657,CP079658,CP079659,CP079660,CP079661,CP079662,CP079663	ST231	India	2014
72407.1655	WRC24_S468MC	Complete	PRJNA745022	SAMN20130528	CP079645,CP079646,CP079647,CP079648,CP079649,CP079650,CP079651,CP079652,CP079653,CP079654	ST231	India	2014
72407.1656	WRC22_AI1646MC	Complete	PRJNA745021	SAMN20130522	CP079642,CP079643,CP079644	ST231	India	2016
72407.1657	WRC30_AI1547MPCH	Complete	PRJNA745031	SAMN20130732	CP079683,CP079684,CP079685,CP079686,CP079687,CP079688,CP079689,CP079690,CP079691	ST231	India	2016
72407.1660	WRC31_S468MPCH	Complete	PRJNA745032	SAMN20130733	CP079692,CP079693,CP079694,CP079695,CP079696,CP079697	ST231	India	2014
72407.1662	WRC02_S465MC	Complete	PRJNA744719	SAMN20115065	CP079807,CP079808,CP079817,CP079809,CP079810,CP079811,CP079812,CP079813,CP079814,CP079815,CP079816	ST231	India	2014
573.44537	1613258639	Complete	PRJNA759850	SAMN21016543	CP083055,CP083056,CP083057,CP083058,CP083059,CP083060,CP083061,CP083062	ST231	Switzerland	2020
72407.1708	MMGN122	WGS	PRJNA783334	SAMN23428198	JAJNQG010000100,JAJNQG010000101,JAJNQG010000102,JAJNQG010000103,JAJNQG010000104,JAJNQG010000105,JAJNQG010000106	ST231	Pakistan	2019-07-19
72407.1715	WRC12_S471M	Complete	PRJNA744650	SAMN20114092	CP084044,CP084045,CP084054,CP084046,CP084047,CP084048,CP084049,CP084050,CP084051,CP084052,CP084053	ST231	India	2014
72407.637	KPCRETH16	WGS	PRJNA389557	SAMN07450573	NPZK00000000	ST231	Thailand	2016-05-17
72407.638	ECCRETH03	WGS	PRJNA389557	SAMN07450572	NPZL00000000	ST231	Thailand	2016-04-29
72407.645	KPCRETH27	WGS	PRJNA389557	SAMN07450558	NPZZ00000000	ST231	Thailand	2016-06-10
72407.649	KPCRETH32	WGS	PRJNA389557	SAMN07450553	NQAD00000000	ST231	Thailand	2016-08-11
72407.650	KPCRETH33	WGS	PRJNA389557	SAMN07450552	NQAE00000000	ST231	Thailand	2016-10-10
72407.651	ECCRETH07	WGS	PRJNA389557	SAMN07450581	NQAF00000000	ST231	Thailand	2016-12-15
72407.655	KPCRETH21	WGS	PRJNA389557	SAMN07450564	NPZT00000000	ST231	Thailand	2016-03-24
72407.656	KPCRETH26	WGS	PRJNA389557	SAMN07450559	NPZY00000000	ST231	Thailand	2016-08-16
72407.659	KPCTRPRTH03	WGS	PRJNA389557	SAMN07450621	NQAM00000000	ST231	Thailand	2017-01-23
72407.662	KPCRETH14	WGS	PRJNA389557	SAMN07450575	NQAY00000000	ST231	Thailand	2016-05-11
72407.667	KPCRETH15	WGS	PRJNA389557	SAMN07450574	NQAZ00000000	ST231	Thailand	2016-05-27
72407.695	KPCRETH31	WGS	PRJNA389557	SAMN07450554	NQLH00000000	ST231	Thailand	2016-06-24
72407.705	4REI026-2	WGS	PRJNA389557	SAMN07203029	NIUG01000000	ST231	Thailand	2016-06-21
72407.706	CREI026-1	WGS	PRJNA389557	SAMN07203030	NIUF01000000	ST231	Thailand	2016-05-30
